# Supplementary material for: A randomized controlled trial testing a virtual program for Asian American women breast cancer survivors
Source: Nat Commun. 2023 Oct 14;14:6475. doi: 10.1038/s41467-023-42132-6 (PMC10576740; doi:10.1038/s41467-023-42132-6)
Supplement: Supplementary file 4 — Supplementary Data 1 [file 41467_2023_42132_MOESM4_ESM.xlsx]

## Sheet: Supplementary Data 1
Supplementary Data 1: Characteristics of the participants by group at the baseline (N= 199)
Characteristics	M±SD or N (%)
	Control	Intervention	Total
	(n = 95)	(n = 104)	(n = 199)
Age, year a	53.14±13.62	51.60±11.38	52.35±12.51
Education, %
≤ High school graduate	33 (34.7)	21 (20.2)	54 (27.1)
Partial college/ college graduate	47 (49.5)	62 (59.6)	109 (54.8)
Graduate	15 (15.8)	21 (20.2)	36 (18.1)
Religion, % a
No religion	42 (44.7)	47 (45.2)	89 (44.9)
Christian	36 (38.3)	44 (42.3)	80 (40.4)
Others	16 (17.0)	13 (12.5)	29 (14.6)
Marital status, % a
Married/partnered/permanent relationship	70 (73.7)	73 (70.2)	143 (71.9)
Single/ divorced/ widowed	25 (26.3)	31 (29.8)	56 (28.1)
Employment, % a
Yes	34 (39.5)	38 (40.9)	72 (40.2)
No	52 (60.5)	55 (59.1)	107 (59.8)
Actual family income, per year a
< 20,000	23 (24.7)	21 (20.8)	44 (22.7)
20,000~99,999	44 (47.3)	46 (45.5)	90 (46.4)
≥ 100,000	26 (28.0)	34 (33.7)	60 (30.9)
Degree of difficulty paying for basics, % a
Insufficient	7 (7.5)	16 (15.7)	23 (11.8)
Somewhat insufficient	28 (30.1)	23 (22.5)	51 (26.2)
Sufficient	42 (45.2)	44 (43.1)	86 (44.1)
Very sufficient	16 (17.2)	19 (18.6)	19 (18.6)
Access to healthcare, %
Yes	91 (95.8)	90 (86.5)	181 (91.0)
No	4 (4.2)	14 (13.5)	18 (9.0)
Urban/rural residence, % a
Urban	73 (76.8)	75 (72.1)	148 (74.4)
Rural/others	22 (23.2)	29 (27.9)	51 (25.6)
Sub-ethnicity, % a
Chinese	52 (55.9)	36 (35.3)	88 (45.1)
Korean	12 (12.9)	26 (25.5)	38 (19.5)
Japanese	29 (31.2)	40 (39.2)	40 (39.2)
Country of birth, % a
The U.S.	14 (15.1)	10 (9.6)	24 (12.2)
Others	79 (84.9)	94 (90.4)	173 (87.8)
Length of stay in the U.S, year a	18.73±12.61	19.01±11.42	18.88±11.95
Age at immigration, years a	36.92±12.32	32.33±12.53	34.46±12.60
Level of acculturation (1-5) a	3.56±0.87	3.51±0.73	3.53±.80
Perceived general health, % a
Healthy	57 (62.0)	56 (54.4)	113 (57.9)
Unhealthy/unknown	35 (38.0)	47 (45.6)	82 (42.1)
Length of time since diagnosis, year a	3.73±4.05	3.58±3.74	3.65±3.88
Stage of breast cancer, % *
Stage I	41 (45.1)	42 (41.2)	83 (43.0)
Stage II	31 (34.1)	42 (41.2)	73 (37.8)
Stage III	9 (9.9)	9 (8.8)	18 (9.3)
Stage IV	4 (4.4)	4 (3.9)	8 (4.1)
Unknown	6 (6.6)	5 (4.9)	11 (5.7)
Medical treatments, %
Radiation	44 (46.3)	47 (45.2)	91 (45.7)
Chemotherapy	35 (36.8)	54 (51.9)	89 (44.7)
Surgery	66 (69.5)	79 (76.0)	145 (72.9)
Hormone	46 (48.4)	50 (48.1)	96 (48.2)
Others	4 (4.2)	8 (7.7)	12 (6.0)
a missing data < 5%.
P-value calculated alpha level of 0.05 (two-sided).
