# Supplementary material for: A randomized controlled trial testing a virtual program for Asian American women breast cancer survivors
Source: Nat Commun. 2023 Oct 14;14:6475. doi: 10.1038/s41467-023-42132-6 (PMC10576740; doi:10.1038/s41467-023-42132-6)
Supplement: Supplementary file 5 — Source Data [file 41467_2023_42132_MOESM5_ESM.xlsx]

## Sheet: Figure 2a
Figure 2a
	id	scns_pre_total	scns_post1_total	scns_post2_total	Group
	1		78	78	2
	2	82	75		2
	3	69			1
	4	106	74	51	2
	5	108	108	96	1
	6	80	45	59	1
	7	57			1
	8	41	63	71	2
	9	112	106		2
	10	78	75	60	1
	11	41	63	39	1
	12	102	40	55	1
	13	116	118	123	1
	14	107			2
	15	117			1
	16				2
	17	122	118		2
	18	87	85	67	2
	19	79	54	52	1
	20	77	82	52	1
	21	40	52	53	1
	22	79	70	81	1
	23				2
	24	111			1
	25	60			2
	26	67	67	61	1
	27	123	50		2
	28	73	64	83	1
	29	118			1
	30	72			1
	31	38	77	50	2
	32	130	103	125	1
	33	102	72	49	1
	34	40	68	54	2
	35	46	48	56	2
	36	152	111	115	1
	37				2
	38	85	73	77	2
	39	74	68	67	1
	40	79			2
	41	99	74	76	1
	42	109			2
	43	76	52	60	1
	44	85	70	82	1
	45	77	101	85	1
	46	130	126		2
	47	130	118	90	1
	48	48	44	42	1
	49	51	41	41	1
	50	102	75		1
	51	68			1
	52	45	49	60	1
	53	58	66	65	2
	54	62	35	34	2
	55	72	74	63	2
	56	65		50	1
	57	99			1
	58	72	43	46	1
	59	100	155		1
	60	103	99		1
	61	129	125	121	1
	62	62	44	58	1
	63	114	96	55	1
	64	63	75	62	2
	65	77	68	75	1
	66	53			1
	67	77	55	57	2
	68	106	109	100	1
	69	151	67	141	1
	70	105			2
	71	72	41	39	2
	72	100	89	79	1
	73	90			1
	74	41			1
	75	69	98	77	2
	76	88			1
	77	55	82	92	2
	78	68	67	70	1
	79	37			2
	80	78			1
	81	74	64	78	1
	82	104	97	78	2
	83	64	77	77	2
	84	122	129	125	1
	85	137			2
	86	115	106		2
	87	131			1
	88	44	59	58	1
	89	127	82		2
	90	70	35	71	2
	91	59			1
	92	107			1
	93	82	79		2
	94				1
	95	93	69	72	2
	96	94	71	65	2
	97	68	49	66	2
	98	151	64	104	1
	99	95	54	108	1
	100	62	68	34	1
	101	91	74	71	1
	102	74	79	80	1
	103	85	84	94	1
	104	91	82	60	2
	105	93	66	69	2
	106	100		100	2
	107	115	99	77	2
	108	65	50	48	1
	109	127	112	65	1
	110	99	62	66	2
	111	55	50	53	1
	112	96		75	2
	113	68	35	48	2
	114	102	77	102	2
	115	143	126		2
	116	76	78	68	1
	117	139	132		2
	118	70	70		2
	119	81	92	100	1
	120	152		136	1
	121		88	82	2
	122	101	68	80	1
	123	149	135		2
	124		103	113	2
	125	145	137		2
	126	107	85	111	1
	127	86		90	2
	128	92	89	83	1
	129	111	85	101	1
	130	84			2
	131	59	46	58	2
	132	42	56	67	1
	133	47	57	51	2
	134	47	60	55	2
	135	55	42	57	2
	136	53	64	50	2
	137	50	60	56	2
	138	83	85	75	2
	139	92	96	77	1
	140	52	39	52	2
	141	45	51	63	2
	142	88	97	81	2
	143	101	100	86	2
	144	45	51	54	2
	145	52	66	63	2
	146	43	83		1
	147	52	54	69	1
	148	62	66	52	2
	149	78	70	74	2
	150	101	86	75	2
	151	85	70	66	2
	152	78	69	57	1
	153	125	138	148	1
	154	48	53	55	1
	155	66	71	75	2
	156	66	41	33	2
	157	61	53	40	1
	158		121		2
	159	90	170		2
	160	83	77		1
	161	120	80	90	1
	162	114			1
	163	58			1
	164	64			2
	165	69	45	63	2
	166	84	75		2
	167	34	83	76	1
	168	66	61	75	2
	169	90	61	97	1
	170	106			1
	171	72	68	47	2
	172	69	68	70	2
	173	48	44		1
	174	66	65	65	2
	175	86	80	77	2
	176	102	79	95	1
	177	33	35	35	1
	178	95	80	71	1
	179	106			1
	180	76		56	2
	181	79	69	56	2
	182	82	83	59	2
	183	62			2
	184	76			1
	185	52	42	55	2
	186	34			1
	187	67			1
	188	56	41	54	1
	189	73			1
	190	101	103	102	2
	191	76	58	71	2
	192	64	73	36	2
	193	129	125	118	1
	194	75	77	73	2
	195	66	69	64	1
	196	88	101	78	1
	197	118	111	101	1
	198	34	35		1
	199	34			1

## Sheet: Figure 2b
Figure 2b
	ACS	TICCA
pre	79.02	82.5
post 4 weeks	73.83	74.81
post 12 weeks	72.21	75.85

## Sheet: Figure 3a
Figure 3a
	id	msas_pre_distress	msas_post1_distress	msas_post2_distress	Group
	1	1.02	1.93	0.97	2
	2	0.4	0.53		2
	3	2.3			1
	4	1.03	0.88	0.69	2
	5	1.53	0.44		1
	6	0.61	0.25	0.38	1
	7	0.63			1
	8	0.35	1.83	0.41	2
	9	0.75	0.66		2
	10	0.38	0.41	0.41	1
	11	0.26	0.28	1	1
	12	0.13	0.19	0.13	1
	13	0.91	1.5		1
	14	0.44			2
	15	1.97			1
	16	0.28	0.22	0.25	2
	17	1.29		1.28	2
	18	0.36	0.47	0.75	2
	19	1.91		0.41	1
	20	0.36		0.16	1
	21	0.19	0.16	0.13	1
	22	1.4	0.41	0.42	1
	23				2
	24	1.93			1
	25	0.91			2
	26	0.48	0.68	0.38	1
	27			1	2
	28	0.14	0.56	0.63	1
	29	0.36			1
	30	0.91			1
	31	1.07	2		2
	32	1.6		0.72	1
	33	0.98		0.56	1
	34		0.43	0.46	2
	35	0.34	2	1.8	2
	36	1.6		0.63	1
	37	0.71	1.63	1.78	2
	38	0.43	0.5	0.42	2
	39	0.91	1.03	0.76	1
	40	0.34			2
	41	0.45	0.33	0.41	1
	42	0.38			2
	43	0.67	0.34	0.25	1
	44	0.17		3	1
	45	0.73	0.72	0.88	1
	46	0.72	0.52	1.06	2
	47	1.06	0.72	0.69	1
	48	1.25	0.37	0.43	1
	49	0.72		0.69	1
	50	1.9			1
	51	0.25			1
	52	2.48	0.31		1
	53	0.62	1.16	0.47	2
	54	0.31	0.04	0.07	2
	55		1.25	0.75	2
	56	1.4		0.25	1
	57	1.93			1
	58	0.53	0.47	1.4	1
	59	1.21	1.44		1
	60	1.3	1.1		1
	61	1.78		1.47	1
	62	0.21	0.14	0.22	1
	63	0.36	0.63	0.48	1
	64	0.57	0.53	0.44	2
	65	0.38	0.5	0.5	1
	66	1.52			1
	67	0.68	0.53	0.47	2
	68	0.78	1.06	1.03	1
	69	1.97	2.13		1
	70	0.77			2
	71	0.54	0.34	0.21	2
	72	1.04	0.94	0.84	1
	73	0.66			1
	74	1.49			1
	75	0.23	0.44	0.53	2
	76	0.67			1
	77	1.3	0.56	0.5	2
	78	0.53	1.34	0.81	1
	79	0.28			2
	80	0.37			1
	81	0.54	0.78	0.97	1
	82	0.74	0.97	0.42	2
	83	0.38	0.5	0.41	2
	84	1.34	1.19		1
	85	1.92			2
	86	1.44	1.28	1.53	2
	87	1.69			1
	88	1.49	0.5	0.63	1
	89	1.13	1.31	1.1	2
	90	0.09	0.19	0.41	2
	91	0.66			1
	92	0.86			1
	93	0.66	0.66	0.97	2
	94				1
	95	0.95	1.06	1.09	2
	96	0.63	1.16	0.88	2
	97	0.72	0.29	0.69	2
	98		1.41	1.33	1
	99	1.26	0.66	0.94	1
	100	1.36	0.63	0.53	1
	101	0.81	0.5	0.38	1
	102	0.71	0.81	1	1
	103	1.85	1.59		1
	104	0.68	1.47	1.03	2
	105	0.91	0.69	0.91	2
	106	1.04	1.66	1.59	2
	107	1.08	1.16	1.13	2
	108	0.43	0.21	0.34	1
	109	1.6	0.78	0.78	1
	110	1.19	0.58	0.63	2
	111	0.56	0.56	0.59	1
	112	1.56	1.03		2
	113	0.13	0.13	0.1	2
	114		1.56	1.88	2
	115	0.88	1.1	0.91	2
	116	2.05	2.21		1
	117	0.67	0.81	1.31	2
	118	0.55	1.13		2
	119	0.44	0.59	0.75	1
	120	1.18	1.34	1	1
	121		0.53	0.71	2
	122	0.84	0.81	0.59	1
	123	1.45		1.72	2
	124		2.09	2.19	2
	125		1.94		2
	126	0.56	0.56	0.84	1
	127	0.66	0.81	0.79	2
	128	1.49	0.64	0.41	1
	129	0.71	0.81	0.69	1
	130	0.46			2
	131	0.41	0.31	0.28	2
	132	0.31	0.44	0.5	1
	133	0.28	0.34	0.28	2
	134	0.43	0.53	0.48	2
	135	0.41	0.38	0.31	2
	136	0.15	0.28	0.22	2
	137	0.23	0.28	0.53	2
	138	0.54	0.53	0.66	2
	139	0.98	1.32	0.56	1
	140	0.3	0.39	0.07	2
	141	0.38	0.28	0.47	2
	142	0.72	0.88	0.91	2
	143	1.01	0.74	0.34	2
	144	0.18	0.16	0.19	2
	145	0.31	0.31	0.44	2
	146	0.35	0.78		1
	147	0.5	0.38	0.38	1
	148	0.43	0.45	0.41	2
	149	0.46	0.34	0.48	2
	150	0.81	1.56	1.34	2
	151	0.94	0.69	1	2
	152	1.14	0.97	0.75	1
	153	1.43		1.19	1
	154	0.13	0.13	0.22	1
	155	0.74	0.84	0.56	2
	156	0.11	0	0	2
	157	0.28	0.47	0.29	1
	158	1.11	0.66	1.41	2
	159	1.13	3.94		2
	160	0.43			1
	161	0.83	1.25	1.25	1
	162	1.01			1
	163				1
	164	1.32			2
	165	1.13	0.81	0.88	2
	166	1.11	0.53		2
	167		1.2		1
	168	0.31	0.18	0.31	2
	169	0.61	0.47	0.53	1
	170	1.01			1
	171	0.54	1.8		2
	172		0.58	0.34	2
	173	0.14	0.14		1
	174	0.33	0.66	1.06	2
	175	0.53	0.61	0.93	2
	176	0.51	0.53	0.97	1
	177		1	0.19	1
	178	0.47	1	0.22	1
	179	1.35			1
	180	0.15	0.04	0.04	2
	181	0.26	0.53	0.25	2
	182	0.41	1.43	1.8	2
	183	2			2
	184	2			1
	185	0.6	0.41	1	2
	186	0.73			1
	187	0.41			1
	188	0.63	0.68	0.81	1
	189	1.18			1
	190	0.91	1.06	0.97	2
	191	0.49	0.45	0.89	2
	192	0.24	1.67	0.66	2
	193	1.14	1.38	0.97	1
	194	0.57	0.36	0.41	2
	195	0.25	0.47	0.34	1
	196	0.78	0.94	0.72	1
	197	0.68	1.11		1
	198	0.73	1.47		1
	199	0.13			1

## Sheet: Figure 3b
Figure 3b
	ACS Mean	TICCA + ACS Mean
pre	0.67	0.91
post 4 weeks	0.77	0.9
post 12 weeks	0.76	0.84

## Sheet: Figure 4a
Figure 4a
	id	factb_total_pre	factb_total_post1	factb_total_post2	Group
	1	91	103	95	2
	2	118	126		2
	3	113			1
	4	100	123	131	2
	5	102	88	109	1
	6	96	125	116	1
	7	123			1
	8	124	103	117	2
	9	105	108		2
	10	118	124	126	1
	11	138	122	123	1
	12	100	134	138	1
	13	80	78	80	1
	14	128			2
	15				1
	16	121	121	130	2
	17	65	70	65	2
	18	117	122	106	2
	19	88	96	120	1
	20	133	120	120	1
	21	117	136	123	1
	22	99	98	102	1
	23				2
	24	73			1
	25	113			2
	26	109	87	118	1
	27	116	54	109	2
	28	117	102	96	1
	29	106			1
	30	98			1
	31	62	75	68	2
	32	104	109	84	1
	33	68	114	99	1
	34	106	98	90	2
	35	104	115	99	2
	36	76	92	99	1
	37	60			2
	38	114	110	106	2
	39	105	89	99	1
	40	112			2
	41	109	108	116	1
	42	107			2
	43	105	128	125	1
	44	108	121	117	1
	45	108	110	119	1
	46	77	85	84	2
	47	72	80	81	1
	48	123	124	124	1
	49	89	99	106	1
	50	85			1
	51	110			1
	52	102	103	99	1
	53	96	109	109	2
	54	124	131	118	2
	55	128	114	112	2
	56	116		115	1
	57	62			1
	58	115	124	100	1
	59	79	75		1
	60	74	64		1
	61	42			1
	62	116	131	125	1
	63	88	96	101	1
	64	119	121	121	2
	65	115	110	121	1
	66	73			1
	67	110	121	126	2
	68	68	86	80	1
	69	42	49		1
	70				2
	71	100	109	94	2
	72	93	98	85	1
	73	81			1
	74	111			1
	75	108	105	99	2
	76	79			1
	77	100	109	102	2
	78	114	111	108	1
	79	119			2
	80	106			1
	81	98	89	80	1
	82	86	70	86	2
	83	103	109	108	2
	84	79	76	64	1
	85	74			2
	86	59	57	63	2
	87	53			1
	88	110	108	108	1
	89	80	74	84	2
	90	126	124	114	2
	91	121			1
	92	81			1
	93	110	115	89	2
	94				1
	95	89	100	111	2
	96	111	99	108	2
	97	101	126	97	2
	98	54	78	85	1
	99	65	108	74	1
	100	85	94	125	1
	101	92	116	113	1
	102	103	107	103	1
	103	46	55		1
	104	83	81	94	2
	105	95	116	100	2
	106	89	88	94	2
	107	78	69	87	2
	108	129	133	131	1
	109	46	74	107	1
	110	71	107	129	2
	111	124	127	125	1
	112	64	68	68	2
	113	133	125	122	2
	114	80	94	80	2
	115	81	75	82	2
	116	99	83	84	1
	117	97	93	81	2
	118	136	111		2
	119	111	99	107	1
	120	87	93	104	1
	121		107	111	2
	122	99	105	108	1
	123	47	47		2
	124		88	72	2
	125	42			2
	126	85	93	77	1
	127	114	112	114	2
	128	87	100	113	1
	129	93	78	99	1
	130	108			2
	131	108	119	119	2
	132	125	119	91	1
	133	127	113	119	2
	134	125	116	103	2
	135	99	115	102	2
	136	122	109	122	2
	137	120	118	94	2
	138	82	89	85	2
	139	75	90	110	1
	140	133	114	122	2
	141	101	104	104	2
	142	79	78	83	2
	143	73	86	90	2
	144	131	120	118	2
	145	105	110	99	2
	146	115	84		1
	147	101	102	100	1
	148	118	116	124	2
	149	92	93	94	2
	150	91	85	93	2
	151	78	85	96	2
	152	65	95	99	1
	153	84	86	77	1
	154	125	123	121	1
	155	107	114	125	2
	156	127	124		2
	157	127	132	132	1
	158	47	97		2
	159	92	68		2
	160	125	130		1
	161	119	135	137	1
	162	57			1
	163	106			1
	164	100			2
	165	118	116	111	2
	166	90	102		2
	167		114		1
	168	126	130	129	2
	169	116	113	112	1
	170	69			1
	171	106	87	112	2
	172	121	128	132	2
	173	131	135		1
	174	112	112	103	2
	175	119	112	130	2
	176	114	120	97	1
	177		123	135	1
	178	114	109	107	1
	179	78			1
	180	109	100	109	2
	181	112	109	110	2
	182	103	101	95	2
	183	116			2
	184	102			1
	185	114	116	116	2
	186	116			1
	187	128			1
	188	101	117	118	1
	189	89			1
	190	72	81	85	2
	191	91	98	94	2
	192	125	120	119	2
	193	83	79	89	1
	194	133	137	127	2
	195	132	117	117	1
	196	98	89	93	1
	197	70	56		1
	198	100	105		1
	199	126			1

## Sheet: Figure 4b
Figure 3b
	ACS Mean	TICCA + ACS Mean
Pre	104.92	97.27
Post 4 weeks	104.11	101.87
Post 12 weeks	104.9	101.94
